# Supplementary material for: Survival and growth of saprotrophic and mycorrhizal fungi in recalcitrant amine, amide and ammonium containing media
Source: PLoS One. 2021 Sep 1;16(9):e0244910. doi: 10.1371/journal.pone.0244910 (PMC8409640; doi:10.1371/journal.pone.0244910)
Supplement: S1 Table — The fungal isolates were used to screen for survival and growth in liquid media containing recalcitrant amine, amide and ammonium compounds. (XLSX) [file pone.0244910.s005.xlsx]

## Sheet: S1 Table
S1 Table. Mycorrhizal and saprotrophic fungal isolates.
The fungal isolates were used to screen for survival and growth in liquid media containing recalcitrant amine, amide and ammonium compounds.
1 Species name, authority and taxonomy according to Dyntaxa (32; 2017).
2 Isolated from ectomycorrhizal root tip.
3 This name (Brand et al., 1992) refers to characteristic black mycorrhizas formed by ascomycetous fungi referred to Meliniomyces Hambl. & Sigler (Hambleton & Sigler, 2005).
4 Functional groups according to Hallingbäck and Aronsson (33; 1998), divided into the main groups mycorrhizal, saprotrophic or parasite with further subdivision into ectomycorrhizal, ericoid mycorrhizal, saprotrophic generalist, white rot, brown rot, litter decomposer or unknown.
5 The isolate collection is kept and maintained at the Department of Forest Mycology and Plant Pathology.
6 The Central Bureau voor Schimmelcultures, Utrech, the Netherlands.
7 Dr Rimvydas Vasaitis isolate collection of saprotrophic fungi.
References:
Brand F, Gronbach E, Taylor AFS. Piceirhiza bicolorata. Colour Atlas of Ectomycorrhizae, plate 73. Schwäbisch Gmünd: Einhorn-Verlag; 1992.
Hambleton S, Sigler L. Meliniomyces a new anamorph genus for root-associated fungi with phylogenetic affinities to Rhizoscyphus ericae (Hymenoscyphus ericae), Leotiomycetes. Stud Mycol. 2005;53: 1–27. doi: 10.3114/sim.53.1.1.
	Species 1	Family	Order	Phylum	Functional group 4		Origin	Isolate code
Mycorrhizal fungi	Amanita citrina (Schaeff) Pers.	Amanitaceae	Agaricales	Basidiomycota	Mycorrhizal	Ecto	Stadsskogen, Uppsala, Sweden
	Amanita muscaria (L.:Fr.) Lam.	Pluteaceae	Agaricales	Basidiomycota	Mycorrhizal	Ecto	Stadsskogen, Uppsala, Sweden
	Cenococcum geophilum Fr.:Fr. 2	Gloniaceae	Mytilinidiales	Ascomycota	Mycorrhizal	Ecto	Mykopat Collection 5	(18/12)
	Cenococcum geophilum Fr.:Fr. 2	Gloniaceae	Mytilinidiales	Ascomycota	Mycorrhizal	Ecto	Mykopat Collection 5	Ve-95-12
	Cortinarius glaucopus (Schaeff.:Fr.) Fr.	Cortinariaceae	Agaricales	Basidiomycota	Mycorrhizal	Ecto	Mykopat Collection 5	UP21
	Hebeloma sp.1 (Fr.:Fr.) P.Kumm.	Hymenogastraceae	Agaricales	Basidiomycota	Mycorrhizal	Ecto	Mykopat Collection 5	UP95
	Hygrophorus camarophyllus (Alb. & Schwein.:Fr.) Dumée, Grandjean & Maire	Hygrophoraceae	Agaricales	Basidiomycota	Mycorrhizal	Ecto	Sunnersta, Uppsala, Sweden
	Laccaria bicolor (Maire) P.D.Orton	Hydnangiaceae	Agaricales	Basidiomycota	Mycorrhizal	Ecto	Mykopat Collection 5	12
	Laccaria laccata (Scop.:Fr.) Berk. & Broome	Hydnangiaceae	Agaricales	Basidiomycota	Mycorrhizal	Ecto	Mykopat Collection 5	Sk33
	Laccaria laccata (Scop.:Fr.) Berk. & Broome	Hydnangiaceae	Agaricales	Basidiomycota	Mycorrhizal	Ecto	Mykopat Collection 5	AT2001038
	Lactarius controversus Pers.:Fr.	Russulaceae	Russulales	Basidiomycota	Mycorrhizal	Ecto	Mykopat Collection 5	AT2001006
	Leccinum scabrum (Bull.:Fr.) Gray	Boletaceae	Boletales	Basidiomycota	Mycorrhizal	Ecto	Stadsskogen, Uppsala, Sweden
	Paxillus involutus (Batsch:Fr.) Fr.	Paxillaceae	Boletales	Basidiomycota	Mycorrhizal	Ecto	Stadsskogen, Uppsala, Sweden
	Piceirhiza bicolorata 2, 3	n/a	Heliotales	Ascomycota	Mycorrhizal	Ecto	Mykopat Collection 5	G8
	Piceirhiza bicolorata 2, 3	n/a	Heliotales	Ascomycota	Mycorrhizal	Ecto	Mykopat Collection 5	ARON3666.S
	Piloderma byssinum (P.Karst.) Jülich 2	Atheliaceae	Atheliales	Basidiomycota	Mycorrhizal	Ecto	Mykopat Collection 5	UP185
	Piloderma croceum J.Erikss. & Hjortstam 2	Atheliaceae	Atheliales	Basidiomycota	Mycorrhizal	Ecto	Mykopat Collection 5	UP113
	Pisolithus arrhizus (Scop.:Pers.) Rauschert	Pisolithaceae	Boletales	Basidiomycota	Mycorrhizal	Ecto	Mykopat Collection 5	AT2001001
	Rhizopogon roseolus (Fr.:Fr.) Th.Fr.	Rhizopogonaceae	Boletales	Basidiomycota	Mycorrhizal	Ecto	Mykopat Collection 5	UP175
	Rhizoscyphus ericae (D.J.Read) W.Y.Zhuang & Korf.	Heliotaceae	Heliotales	Ascomycota	Mycorrhizal	Ericoid	Mykopat Collection 5	UAMH type
	Suillus bovinus (L.:Fr.) Roussel	Suillaceae	Boletales	Basidiomycota	Mycorrhizal	Ecto	Mykopat Collection 5	(01/09/04)
	Suillus luteus (L.:Fr.) Roussel	Suillaceae	Boletales	Basidiomycota	Mycorrhizal	Ecto	Stadsskogen, Uppsala, Sweden
	Suillus variegatus (Sw.:Fr.) Kuntze	Suillaceae	Boletales	Basidiomycota	Mycorrhizal	Ecto	Mykopat, Collection, Scotland	Macaulay-isolate
	Suillus variegatus (Sw.:Fr.) Kuntze	Suillaceae	Boletales	Basidiomycota	Mycorrhizal	Ecto	Mykopat Collection 5	1st Sept 04
	Thelephora sp. Ehrh. Ex Willd.:Fr.	Thelephoraceae	Thelephorales	Basidiomycota	Mycorrhizal	Ecto	Mykopat Collection 5	UP161
	Tricholoma pessundatum (Fr.:Fr.) Quél.	Trichloromataceae	Agaricales	Basidiomycota	Mycorrhizal	Ecto	Stadsskogen, Uppsala, Sweden
Saprotrophic fungi	Agaricus arvensis Schaeff.	Agaricaceae	Agaricales	Basidiomycota	Saptrotroph	Generalist	Sunnersta, Uppsala, Sweden
	Armillaria mellea (Vahl:Fr.) P.Kumm.	Physalacriaceae	Agaricales	Basidiomycota	Saptrotroph/parasite	White rot	Norby, Uppsala, Sweden
	Armillaria mellea (Vahl:Fr.) P.Kumm.	Physalacriaceae	Agaricales	Basidiomycota	Saptrotroph/parasite	White rot	Stadsskogen, Uppsala, Sweden
	Coprinus comatus (O.F.Müll.:Fr.) Pers.	Agaricaceae	Agaricales	Basidiomycota	Saprotroph	Generalist	Luthagen, Uppsala, Sweden
	Entoloma sp. (Fr. ex Rabenh.) P.Kumm.	Entolomataceae	Agaricales	Basidiomycota	Saprotroph	Unknown	Stadsskogen, Uppsala, Sweden
	Fistulina hepatica (Schaeff.:Fr.) With.	Fistulinaceae	Agaricales	Basidiomycota	Saptrotroph/weak parasite	Brown rot	CBS 6
	Fomes fomentarius (L.:Fr.) Fr.	Polyporaceae	Polyporales	Basidiomycota	Saptrotroph/parasite	White rot	RV Collection 7, Uppsala, Sweden	no. 7
	Fomitopsis pinicola (Sw.:Fr.) P.Karst.	Fomitopsidaceae	Polyporales	Basidiomycota	Saptrotroph	Brown rot	RV Collection 7, Birzai, Lithuania	olrim965
	Ganoderma applanatum (Pers.) Pat.	Polyporaceae	Polyporales	Basidiomycota	Saptrotroph/parasite	Brown rot	RV Collection 7, Birzai, Lithuania	olrim925
	Hypholoma fasciculare (Huds.:Fr.) P.Kumm.	Strophariaceae	Agaricales	Basidiomycota	Saptrotroph	White rot	RV Collection 7, Paneriai, Lithuania	olrim355
	Hypholoma fasciculare (Huds.:Fr.) P.Kumm.	Strophariaceae	Agaricales	Basidiomycota	Saptrotroph	White rot	Stadsskogen, Uppsala, Sweden
	Hypholoma sp. (Fr.:Fr.) P.Kumm.	Strophariaceae	Agaricales	Basidiomycota	Saptrotroph	White rot	Stadsskogen, Uppsala, Sweden
	Laetiporus sulphureus (Bull.:Fr.) Murrill	Laetiporaceae	Polyporales	Basidiomycota	Saptrotroph	Brown rot	RV Collection 7, Katrineholm, Sweden	strain 1
	Lenzites betulina (L.Fr.) Fr.	Polyporaceae	Polyporales	Basidiomycota	Saptrotroph	White rot	RV Collection 7, Heby, Sweden	olrim1128
	Lycoperdon pyriforme Schaeff.:Pers.	Agaricaceae	Agaricales	Basidiomycota	Saptrotroph/parasite	Brown rot	Stadsskogen, Uppsala, Sweden
	Mycena epipterygia (Scop.:Fr.) Gray	Mycenaceae	Agaricales	Basidiomycota	Saptrotroph	Litter	RV Collection 7, Paneriai, Lithuania	olrim354
	Mycena galopus (Pers.:Fr.) P.Kumm.	Mycenaceae	Agaricales	Basidiomycota	Saptrotroph	Litter	RV Collection 7, Paneriai, Lithuania	olrim347
	Phanerochaete sordida (P.Karst.) J.Erikss. & Ryvarden	Phanerochaetaceae	Polyporales	Basidiomycota	Saptrotroph	White rot	RV Collection 7, Ramsjön, Sweden	olrim17
	Phlebia centrifuga P.Karst.	Meruliaceae	Polyporales	Basidiomycota	Saptrotroph	White rot	RV Collection 7, Norra Kvill, Sweden	no. 3
	Rhizina undulata Fr.	Rhizinaceae	Pezizales	Ascomycota	Parasite		RV Collection 7, Preila, Lihuania	P-77
	Schizophyllum commune Fr.	Scizophyllaceae	Agaricales	Basidiomycota	Saptrotroph	White rot	RV Collection 7	olrim832
	Sparassis crispa (Wulfen:Fr.) Fr.	Sparassidaceae	Polyporales	Basidiomycota	Saptrotroph/parasite	White rot	Sunnersta, Uppsala, Sweden
