# Supplementary material for: Survival and growth of saprotrophic and mycorrhizal fungi in recalcitrant amine, amide and ammonium containing media
Source: PLoS One. 2021 Sep 1;16(9):e0244910. doi: 10.1371/journal.pone.0244910 (PMC8409640; doi:10.1371/journal.pone.0244910)
Supplement: S2 Table — (XLSX) [file pone.0244910.s006.xlsx]

## Sheet: S2 Table
S2 Table. Biomass production by 48 fungal isolates grown for three weeks in liquid culture in the presence of three individual recalcitrant N-containing compounds.
1 A total of 42 fungal species were included in study, of which 6 species were represented by two different isolates each as indicated by the isolate codes.
2 Fungi were classified into three functional groups; ectomycorrhizal, ericoid mycorrhizal and saprotrophic fungi.
3 The three compounds included 2-diethylaminoethanol, N3-trimethyl(2-oxiranyl)methanaminium chloride (trade name; glycidyltrimethylammonium chloride), and 2,6-dichlorobenzamide (BAM)
4 N-containing compund concentrations were 1, 10 and 20 g/L, but for BAM either 1 µL, 1 mL or 2 mL from a saturated solution was added.
5 Growth classifications corresponds to: – – < 70%, – < 95%, 0 = 95-105%, + >105%, + + > 130%.
Fungi 1	Functional group 2	Substance 3	Concentation	Dry weight (mg) 4	Growth (% of control treatment)	Growth classification 5
Mycorrhizal fungi
Amanita citrina	Ectomycorrhizal	Control	n/a	5.5
		2-diethylaminoethanol	1 g/L	-0.0100733	-0.18315	– –
			10 g/L	0.946886	17.2161	– –
			20 g/L	0.574176	10.4396	– –
		N3-trimethyl(2-oxiranyl)methanaminium chloride	1 g/L	5.61081	102.015	0
			10 g/L	12.0577	219.231	+ +
			20 g/L	15.2408	277.106	+ +
		2,6-dichlorobenzamide	1µL	0.473443	8.60806	– –
			1mL	1.19872	21.7949	– –
			2mL	-0.161172	-2.9304	– –
Amanita muscaria	Ectomycorrhizal	Control	n/a	23.4
		2-diethylaminoethanol	1 g/L	3.05196	13.0425	– –
			10 g/L	7.10455	30.3613	– –
			20 g/L	6.47415	27.6673	– –
		N3-trimethyl(2-oxiranyl)methanaminium chloride	1 g/L	21.4137	91.5117	–
			10 g/L	18.3518	78.4263	–
			20 g/L	21.5638	92.1531	–
		2,6-dichlorobenzamide	1µL	19.7827	84.5414	–
			1mL	16.1704	69.1041	– –
			2mL	0.340218	1.45392	– –
Cenococcum geophilum (18/12)	Ectomycorrhizal	Control	n/a	21.4
		2-diethylaminoethanol	1 g/L	7.98933	37.3333	– –
			10 g/L	5.59654	26.152	– –
			20 g/L	9.01053	42.1053	– –
		N3-trimethyl(2-oxiranyl)methanaminium chloride	1 g/L	11.3232	52.9123	– –
			10 g/L	12.2844	57.4035	– –
			20 g/L	21.9056	102.363	0
		2,6-dichlorobenzamide	1µL	13.736	64.1871	– –
			1mL	20.6541	96.5146	0
			2mL	9.60122	44.8655	– –
Cenococcum geophilum Ve-95-12	Ectomycorrhizal	Control	n/a	25.2
		2-diethylaminoethanol	1 g/L	10.2158	40.5389	– –
			10 g/L	10.096	40.0634	– –
			20 g/L	9.7165	38.5576	– –
		N3-trimethyl(2-oxiranyl)methanaminium chloride	1 g/L	10.096	40.0634	– –
			10 g/L	17.1562	68.08	– –
			20 g/L	28.091	111.472	+
		2,6-dichlorobenzamide	1µL	16.0078	63.5229	– –
			1mL	18.0949	71.805	–
			2mL	10.815	42.9166	– –
Cortinarius glaucopus	Ectomycorrhizal	Control	n/a	46.2
		2-diethylaminoethanol	1 g/L	3.27681	7.09266	– –
			10 g/L	4.04606	8.7577	– –
			20 g/L	5.82433	12.6068	– –
		N3-trimethyl(2-oxiranyl)methanaminium chloride	1 g/L	25.2154	54.5789	– –
			10 g/L	24.9157	53.9302	– –
			20 g/L	21.9586	47.5295	– –
		2,6-dichlorobenzamide	1µL	20.4401	44.2426	– –
			1mL	12.358	26.7488	– –
			2mL	7.54265	16.3261	– –
Hebeloma sp.1	Ectomycorrhizal	Control	n/a	30.9
		2-diethylaminoethanol	1 g/L	17.4115	56.3481	– –
			10 g/L	5.70723	18.47	– –
			20 g/L	15.3426	49.6523	– –
		N3-trimethyl(2-oxiranyl)methanaminium chloride	1 g/L	-0.249879	-0.808669	– –
			10 g/L	21.4796	69.5132	– –
			20 g/L	6.90665	22.3516	– –
		2,6-dichlorobenzamide	1µL	26.4472	85.5895	–
			1mL	20.54	66.4726	– –
			2mL	0.259874	0.841016	– –
Hygrophorus camarophyllus	Ectomycorrhizal	Control	n/a	42.3
		2-diethylaminoethanol	1 g/L	59.8971	141.601	+ +
			10 g/L	45.2754	107.034	+
			20 g/L	48.5757	114.836	+
		N3-trimethyl(2-oxiranyl)methanaminium chloride	1 g/L	36.2643	85.7312	–
			10 g/L	54.9665	129.944	+
			20 g/L	63.8075	150.845	+ +
		2,6-dichlorobenzamide	1µL	49.1658	116.231	+
			1mL	48.6357	114.978	+
			2mL	40.4748	95.6851	0
Laccaria bicolor	Ectomycorrhizal	Control	n/a	23.5
		2-diethylaminoethanol	1 g/L	16.4084	69.823	– –
			10 g/L	6.45511	27.4685	– –
			20 g/L	6.50522	27.6818	– –
		N3-trimethyl(2-oxiranyl)methanaminium chloride	1 g/L	16.649	70.8467	–
			10 g/L	19.7262	83.9411	–
			20 g/L	18.4732	78.6095	–
		2,6-dichlorobenzamide	1µL	12.1083	51.5248	– –
			1mL	9.71273	41.3308	– –
			2mL	6.40499	27.2553	– –
Laccaria laccata Sk33	Ectomycorrhizal	Control	n/a	33.5
		2-diethylaminoethanol	1 g/L	32.9451	98.3435	0
			10 g/L	15.7576	47.0378	– –
			20 g/L	24.0964	71.9296	–
		N3-trimethyl(2-oxiranyl)methanaminium chloride	1 g/L	24.1264	72.0191	–
			10 g/L	35.4247	105.745	+
			20 g/L	38.9442	116.251	+
		2,6-dichlorobenzamide	1µL	20.9369	62.4981	– –
			1mL	25.1163	74.9739	–
			2mL	28.0858	83.8382	–
Laccaria laccata AT2001038	Ectomycorrhizal	Control	n/a	2.1
		2-diethylaminoethanol	1 g/L	0.763636	36.3636	– –
			10 g/L	1.19441	56.8765	– –
			20 g/L	3.77902	179.953	+ +
		N3-trimethyl(2-oxiranyl)methanaminium chloride	1 g/L	1.86014	88.5781	–
			10 g/L	6.36364	303.03	+ +
			20 g/L	13.7455	654.545	+ +
		2,6-dichlorobenzamide	1µL	0.714685	34.0326	– –
			1mL	2.26154	107.692	+
			2mL	1.42937	68.0653	– –
Lactarius controversus	Ectomycorrhizal	Control	n/a	13.8
		2-diethylaminoethanol	1 g/L	9.58347	69.4455	– –
			10 g/L	11.7643	85.2483	–
			20 g/L	15.6557	113.447	+
		N3-trimethyl(2-oxiranyl)methanaminium chloride	1 g/L	7.48271	54.2225	– –
			10 g/L	11.8443	85.8282	–
			20 g/L	24.5889	178.181	+ +
		2,6-dichlorobenzamide	1µL	7.33266	53.1352	– –
			1mL	5.38195	38.9996	– –
			2mL	7.07256	51.2505	– –
Leccinum scabrum	Ectomycorrhizal	Control	n/a	12.7
		2-diethylaminoethanol	1 g/L	2.65895	20.9366	– –
			10 g/L	0.649744	5.1161	– –
			20 g/L	2.98882	23.534	– –
		N3-trimethyl(2-oxiranyl)methanaminium chloride	1 g/L	14.6842	115.624	+
			10 g/L	5.78772	45.5726	– –
			20 g/L	8.39669	66.1157	– –
		2,6-dichlorobenzamide	1µL	7.59701	59.819	– –
			1mL	4.97804	39.1972	– –
			2mL	0.299882	2.36128	– –
Paxillus involutus	Ectomycorrhizal	Control	n/a	30.9
		2-diethylaminoethanol	1 g/L	6.57319	21.2725	– –
			10 g/L	8.39407	27.1653	– –
			20 g/L	8.21399	26.5825	– –
		N3-trimethyl(2-oxiranyl)methanaminium chloride	1 g/L	24.4018	78.9704	–
			10 g/L	16.1278	52.1936	– –
			20 g/L	25.1722	81.4635	–
		2,6-dichlorobenzamide	1µL	16.8682	54.5896	– –
			1mL	13.5566	43.8724	– –
			2mL	28.6339	92.6663	–
Piceirhiza bicolorata G8	Ectomycorrhizal	Control	n/a	46.2
		2-diethylaminoethanol	1 g/L	32.3165	69.9491	– –
			10 g/L	12.4287	26.9019	– –
			20 g/L	14.6884	31.7931	– –
		N3-trimethyl(2-oxiranyl)methanaminium chloride	1 g/L	47.6948	103.236	0
			10 g/L	30.9367	66.9624	– –
			20 g/L	36.906	79.8831	–
		2,6-dichlorobenzamide	1µL	42.5954	92.1978	–
			1mL	30.7267	66.508	– –
			2mL	26.6971	57.786	– –
Piceirhiza bicolorata ARON3666.S	Ectomycorrhizal	Control	n/a	48.5
		2-diethylaminoethanol	1 g/L	46.1852	95.2273	0
			10 g/L	13.8486	28.5538	– –
			20 g/L	15.1584	31.2545	– –
		N3-trimethyl(2-oxiranyl)methanaminium chloride	1 g/L	50.8048	104.752	0
			10 g/L	43.4055	89.4959	–
			20 g/L	35.7963	73.8068	–
		2,6-dichlorobenzamide	1µL	51.3547	105.886	+
			1mL	39.6959	81.8472	–
			2mL	25.6074	52.7987	– –
Piloderma byssinum	Ectomycorrhizal	Control	n/a	10.1
		2-diethylaminoethanol	1 g/L	-0.400794	-3.96825	– –
			10 g/L	0.200397	1.98413	– –
			20 g/L	0.971925	9.62302	– –
		N3-trimethyl(2-oxiranyl)methanaminium chloride	1 g/L	7.99583	79.1667	–
			10 g/L	5.23036	51.7857	– –
			20 g/L	9.0379	89.4841	–
		2,6-dichlorobenzamide	1µL	3.85764	38.1944	– –
			1mL	5.08006	50.2976	– –
			2mL	1.73343	17.1627	– –
Piloderma croceum	Ectomycorrhizal	Control	n/a	10.4
		2-diethylaminoethanol	1 g/L	0.0998081	0.959693	– –
			10 g/L	0.538964	5.18234	– –
			20 g/L	1.85643	17.8503	– –
		N3-trimethyl(2-oxiranyl)methanaminium chloride	1 g/L	9.56161	91.9386	–
			10 g/L	5.46948	52.5912	– –
			20 g/L	12.6457	121.593	+
		2,6-dichlorobenzamide	1µL	4.681	45.0096	– –
			1mL	5.68906	54.7025	– –
			2mL	0.0598848	0.575816	– –
Pisolithus arhizus	Ectomycorrhizal	Control	n/a	50.9
		2-diethylaminoethanol	1 g/L	12.9101	25.3637	– –
			10 g/L	14.4313	28.3523	– –
			20 g/L	2.46193	4.83681	– –
		N3-trimethyl(2-oxiranyl)methanaminium chloride	1 g/L	59.2265	116.359	+
			10 g/L	31.7149	62.3083	– –
			20 g/L	27.8919	54.7975	– –
		2,6-dichlorobenzamide	1µL	40.2116	79.0012	–
			1mL	27.2214	53.4801	– –
			2mL	7.56595	14.8643	– –
Rhizopogon roseolus	Ectomycorrhizal	Control	n/a	37.9
		2-diethylaminoethanol	1 g/L	21.5484	56.856	– –
			10 g/L	11.1547	29.432	– –
			20 g/L	9.00188	23.7517	– –
		N3-trimethyl(2-oxiranyl)methanaminium chloride	1 g/L	40.4133	106.631	+
			10 g/L	29.7593	78.5205	–
			20 g/L	29.0483	76.6446	–
		2,6-dichlorobenzamide	1µL	30.6805	80.9511	–
			1mL	26.6251	70.251	–
			2mL	38.2605	100.951	0
Rhizoscyphus ericae	Ericoid mycorrhizal	Control	n/a	1.2
		2-diethylaminoethanol	1 g/L	11.99	999.167	+ +
			10 g/L	28.06	2338.33	+ +
			20 g/L	43.68	3640	+ +
		N3-trimethyl(2-oxiranyl)methanaminium chloride	1 g/L	29.75	2479.17	+ +
			10 g/L	24.03	2002.5	+ +
			20 g/L	10.25	854.167	+ +
		2,6-dichlorobenzamide	1µL	5.44	453.333	+ +
			1mL	0.82	68.3333	– –
			2mL	5.44	453.333	+ +
Suillus bovinus	Ectomycorrhizal	Control	n/a	44.1
		2-diethylaminoethanol	1 g/L	8.38095	19.0044	– –
			10 g/L	8.02091	18.188	– –
			20 g/L	9.23105	20.9321	– –
		N3-trimethyl(2-oxiranyl)methanaminium chloride	1 g/L	25.7429	58.374	– –
			10 g/L	15.6718	35.5369	– –
			20 g/L	23.5927	53.4981	– –
		2,6-dichlorobenzamide	1µL	35.214	79.8503	–
			1mL	25.5229	57.875	– –
			2mL	6.78077	15.3759	– –
Suillus luteus	Ectomycorrhizal	Control	n/a	18.2
		2-diethylaminoethanol	1 g/L	0.641057	3.52229	– –
			10 g/L	1.65272	9.0809	– –
			20 g/L	3.93649	21.6291	– –
		N3-trimethyl(2-oxiranyl)methanaminium chloride	1 g/L	9.18514	50.4678	– –
			10 g/L	9.51569	52.284	– –
			20 g/L	15.6358	85.9108	–
		2,6-dichlorobenzamide	1µL	3.06505	16.8409	– –
			1mL	1.50248	8.25537	– –
			2mL	0.570941	3.13704	– –
Suillus variegatus Macaulay-isolate	Ectomycorrhizal	Control	n/a	37.1
		2-diethylaminoethanol	1 g/L	6.24926	16.8444	– –
			10 g/L	9.60424	25.8874	– –
			20 g/L	10.6157	28.6138	– –
		N3-trimethyl(2-oxiranyl)methanaminium chloride	1 g/L	36.3539	97.9889	0
			10 g/L	18.888	50.9111	– –
			20 g/L	30.9058	83.3041	–
		2,6-dichlorobenzamide	1µL	30.7155	82.7912	–
			1mL	15.2126	41.0042	– –
			2mL	6.71996	18.1131	– –
Suillus variegatus 1st Sept 04	Ectomycorrhizal	Control	n/a	30.6
		2-diethylaminoethanol	1 g/L	5.79284	18.9308	– –
			10 g/L	10.5852	34.5921	– –
			20 g/L	5.95292	19.454	– –
		N3-trimethyl(2-oxiranyl)methanaminium chloride	1 g/L	42.911	140.232	+ +
			10 g/L	28.1038	91.8424	–
			20 g/L	30.4249	99.4278	0
		2,6-dichlorobenzamide	1µL	33.1162	108.223	+
			1mL	34.3368	112.212	+
			2mL	35.8176	117.051	+
Thelephora sp.	Ectomycorrhizal	Control	n/a	6.7
		2-diethylaminoethanol	1 g/L	1.44323	21.5408	– –
			10 g/L	1.6537	24.6821	– –
			20 g/L	3.66821	54.7494	– –
		N3-trimethyl(2-oxiranyl)methanaminium chloride	1 g/L	4.96111	74.0464	–
			10 g/L	10.9946	164.099	+ +
			20 g/L	18.4613	275.542	+ +
		2,6-dichlorobenzamide	1µL	2.16485	32.3111	– –
			1mL	0.78175	11.6679	– –
			2mL	3.10696	46.3725	– –
Tricholoma pessundatum	Ectomycorrhizal	Control	n/a	1.5
		2-diethylaminoethanol	1 g/L	6.99661	466.441	+ +
			10 g/L	5.81695	387.797	+ +
			20 g/L	4.67797	311.864	+ +
		N3-trimethyl(2-oxiranyl)methanaminium chloride	1 g/L	2.36949	157.966	+ +
			10 g/L	1.4339	95.5932	0
			20 g/L	1.40339	93.5593	–
		2,6-dichlorobenzamide	1µL	-3.3661	-224.407	– –
			1mL	-1.09831	-73.2203	– –
			2mL	-6.99661	-466.441	– –
Saprotrophic fungi
Agaricus arvensis	Saprotroph	Control	n/a	2.7
		2-diethylaminoethanol	1 g/L	1.92566	71.3208	–
			10 g/L	0.529811	19.6226	– –
			20 g/L	2.71019	100.377	0
		N3-trimethyl(2-oxiranyl)methanaminium chloride	1 g/L	-0.784528	-29.0566	– –
			10 g/L	8.16113	302.264	+ +
			20 g/L	14.8042	548.302	+ +
		2,6-dichlorobenzamide	1µL	0.641887	23.7736	– –
			1mL	0.438113	16.2264	– –
			2mL	0.672453	24.9057	– –
Armillaria mellea	Saprotroph	Control	n/a	14.6
		2-diethylaminoethanol	1 g/L	0.70096	4.8011	– –
			10 g/L	1.29177	8.84774	– –
			20 g/L	3.5048	24.0055	– –
		N3-trimethyl(2-oxiranyl)methanaminium chloride	1 g/L	18.7357	128.326	+
			10 g/L	9.25267	63.3745	– –
			20 g/L	15.4712	105.967	+
		2,6-dichlorobenzamide	1µL	0.971331	6.65295	– –
			1mL	1.48203	10.1509	– –
			2mL	0.340466	2.33196	– –
Armillaria mellea	Saprotroph	Control	n/a	10.7
		2-diethylaminoethanol	1 g/L	0.864038	8.07512	– –
			10 g/L	1.42667	13.3333	– –
			20 g/L	4.08911	38.216	– –
		N3-trimethyl(2-oxiranyl)methanaminium chloride	1 g/L	11.9157	111.362	+
			10 g/L	12.0162	112.3	+
			20 g/L	15.4823	144.695	+ +
		2,6-dichlorobenzamide	1µL	4.23981	39.6244	– –
			1mL	5.4354	50.7981	– –
			2mL	2.26056	21.1268	– –
Coprinus comatus	Saprotroph	Control	n/a	8.2
		2-diethylaminoethanol	1 g/L	4.36127	53.1863	– –
			10 g/L	3.45686	42.1569	– –
			20 g/L	4.70294	57.3529	– –
		N3-trimethyl(2-oxiranyl)methanaminium chloride	1 g/L	9.53652	116.299	+
			10 g/L	7.26544	88.6029	–
			20 g/L	15.0032	182.966	+ +
		2,6-dichlorobenzamide	1µL	2.5826	31.4951	– –
			1mL	2.67304	32.598	– –
			2mL	0.351716	4.28922	– –
Entoloma sp.	Saprotroph	Control	n/a	14.2
		2-diethylaminoethanol	1 g/L	1.01785	7.16796	– –
			10 g/L	3.89178	27.4069	– –
			20 g/L	3.14336	22.1363	– –
		N3-trimethyl(2-oxiranyl)methanaminium chloride	1 g/L	3.30302	23.2607	– –
			10 g/L	8.7116	61.3493	– –
			20 g/L	16.8045	118.342	+
		2,6-dichlorobenzamide	1µL	9.66957	68.0956	– –
			1mL	6.2967	44.3429	– –
			2mL	1.17751	8.29234	– –
Fistulina hepatica	Saprotroph	Control	n/a	2.8
		2-diethylaminoethanol	1 g/L	-0.385866	-13.7809	– –
			10 g/L	2.11731	75.6184	–
			20 g/L	1.9689	70.318	–
		N3-trimethyl(2-oxiranyl)methanaminium chloride	1 g/L	0.563958	20.1413	– –
			10 g/L	6.24311	222.968	+ +
			20 g/L	13.3767	477.739	+ +
		2,6-dichlorobenzamide	1µL	0.860777	30.742	– –
			1mL	0.29682	10.6007	– –
			2mL	1.04876	37.4558	– –
Fomes fomentarius	Saprotroph	Control	n/a	17.5
		2-diethylaminoethanol	1 g/L	1.81896	10.3941	– –
			10 g/L	4.95717	28.3267	– –
			20 g/L	3.30811	18.9035	– –
		N3-trimethyl(2-oxiranyl)methanaminium chloride	1 g/L	4.63735	26.4991	– –
			10 g/L	-11.9532	-68.3038	– –
			20 g/L	25.9052	148.03	+ +
		2,6-dichlorobenzamide	1µL	8.81496	50.3712	– –
			1mL	13.0126	74.3575	–
			2mL	0.829526	4.74015	– –
Fomitopsis pinicola	Saprotroph	Control	n/a	1.2
		2-diethylaminoethanol	1 g/L	3.84615	320.513	+ +
			10 g/L	3.48718	290.598	+ +
			20 g/L	4.45128	370.94	+ +
		N3-trimethyl(2-oxiranyl)methanaminium chloride	1 g/L	7.24103	603.419	+ +
			10 g/L	11.7333	977.778	+ +
			20 g/L	17.6718	1472.65	+ +
		2,6-dichlorobenzamide	1µL	2.78974	232.479	+ +
			1mL	2.62564	218.803	+ +
			2mL	2.05128	170.94	+ +
Ganoderma applanatum	Saprotroph	Control	n/a	62
		2-diethylaminoethanol	1 g/L	3.7112	5.9858	– –
			10 g/L	4.6615	7.51855	– –
			20 g/L	4.48145	7.22814	– –
		N3-trimethyl(2-oxiranyl)methanaminium chloride	1 g/L	57.2485	92.3362	–
			10 g/L	53.3172	85.9955	–
			20 g/L	21.587	34.8177	– –
		2,6-dichlorobenzamide	1µL	55.838	90.0613	–
			1mL	44.6144	71.9587	–
			2mL	0.230074	0.371087	– –
Hypholoma fasciculare olrim355	Saprotroph	Control	n/a	27.1
		2-diethylaminoethanol	1 g/L	27.6116	101.888	0
			10 g/L	5.72272	21.117	– –
			20 g/L	7.60677	28.0693	– –
		N3-trimethyl(2-oxiranyl)methanaminium chloride	1 g/L	25.4312	93.8419	–
			10 g/L	29.0864	107.33	+
			20 g/L	20.1389	74.3132	–
		2,6-dichlorobenzamide	1µL	18.65	68.8192	– –
			1mL	15.7851	58.2476	– –
			2mL	4.2056	15.5188	– –
Hypholoma fasciculare isolate 2	Saprotroph	Control	n/a	27.1
		2-diethylaminoethanol	1 g/L	5.37893	19.8485	– –
			10 g/L	5.61933	20.7355	– –
			20 g/L	7.99327	29.4955	– –
		N3-trimethyl(2-oxiranyl)methanaminium chloride	1 g/L	28.6676	105.785	+
			10 g/L	24.6609	90.9998	–
			20 g/L	25.6225	94.5481	–
		2,6-dichlorobenzamide	1µL	17.1685	63.3524	– –
			1mL	12.1301	44.7607	– –
			2mL	5.32885	19.6636	– –
Hypholoma sp.	Saprotroph	Control	n/a	30.6
		2-diethylaminoethanol	1 g/L	14.6063	47.7329	– –
			10 g/L	4.2276	13.8157	– –
			20 g/L	5.69023	18.5955	– –
		N3-trimethyl(2-oxiranyl)methanaminium chloride	1 g/L	26.5076	86.6263	–
			10 g/L	13.9851	45.7031	– –
			20 g/L	21.7391	71.0427	–
		2,6-dichlorobenzamide	1µL	8.81585	28.81	– –
			1mL	7.96431	26.0272	– –
			2mL	7.28309	23.8009	– –
Laetiporus sulphureus	Saprotroph	Control	n/a	22.8
		2-diethylaminoethanol	1 g/L	31.817	139.548	+ +
			10 g/L	6.51143	28.5589	– –
			20 g/L	8.54187	37.4644	– –
		N3-trimethyl(2-oxiranyl)methanaminium chloride	1 g/L	26.7459	117.306	+
			10 g/L	38.5985	169.292	+ +
			20 g/L	25.1455	110.287	+
		2,6-dichlorobenzamide	1µL	18.8441	82.6497	–
			1mL	16.3836	71.8579	–
			2mL	11.3525	49.7916	– –
Lenzites betulina	Saprotroph	Control	n/a	44.8
		2-diethylaminoethanol	1 g/L	5.32356	11.883	– –
			10 g/L	4.17279	9.31427	– –
			20 g/L	5.12343	11.4362	– –
		N3-trimethyl(2-oxiranyl)methanaminium chloride	1 g/L	37.2149	83.069	–
			10 g/L	21.0241	46.9287	– –
			20 g/L	25.6672	57.2928	– –
		2,6-dichlorobenzamide	1µL	31.6712	70.6947	–
			1mL	31.0008	69.1981	– –
			2mL	17.2716	38.5526	– –
Lycoperdon pyriforme	Saprotroph	Control	n/a	17.8
		2-diethylaminoethanol	1 g/L	3.68793	20.7187	– –
			10 g/L	3.64795	20.4941	– –
			20 g/L	3.79787	21.3363	– –
		N3-trimethyl(2-oxiranyl)methanaminium chloride	1 g/L	27.3946	153.902	+ +
			10 g/L	48.7826	274.06	+ +
			20 g/L	20.1887	113.419	+
		2,6-dichlorobenzamide	1µL	12.2331	68.7254	– –
			1mL	10.0843	56.6536	– –
			2mL	1.01943	5.72712	– –
Mycena epipterygia	Saprotroph	Control	n/a	10
		2-diethylaminoethanol	1 g/L	12.4587	124.587	+
			10 g/L	25.2779	252.779	+ +
			20 g/L	34.9424	349.424	+ +
		N3-trimethyl(2-oxiranyl)methanaminium chloride	1 g/L	34.021	340.21	+ +
			10 g/L	45.4982	454.982	+ +
			20 g/L	34.2914	342.914	+ +
		2,6-dichlorobenzamide	1µL	4.52679	45.2679	– –
			1mL	6.02904	60.2904	– –
			2mL	18.2874	182.874	+ +
Mycena galopus	Saprotroph	Control	n/a	15.6
		2-diethylaminoethanol	1 g/L	4.50589	28.8839	– –
			10 g/L	7.9982	51.2705	– –
			20 g/L	7.19537	46.1242	– –
		N3-trimethyl(2-oxiranyl)methanaminium chloride	1 g/L	8.56018	54.8729	– –
			10 g/L	14.4108	92.377	–
			20 g/L	28.069	179.929	+ +
		2,6-dichlorobenzamide	1µL	7.32583	46.9604	– –
			1mL	6.77388	43.4223	– –
			2mL	4.54603	29.1412	– –
Phanerochaete sordida	Saprotroph	Control	n/a	28.9
		2-diethylaminoethanol	1 g/L	7.0539	24.408	– –
			10 g/L	7.95312	27.5194	– –
			20 g/L	11.2303	38.8591	– –
		N3-trimethyl(2-oxiranyl)methanaminium chloride	1 g/L	45.5106	157.476	+ +
			10 g/L	14.2577	49.3345	– –
			20 g/L	22.9701	79.4814	–
		2,6-dichlorobenzamide	1µL	23.9992	83.0424	–
			1mL	9.9414	34.3993	– –
			2mL	1.7385	6.01556	– –
Phlebia centrifuga	Saprotroph	Control	n/a	34.5
		2-diethylaminoethanol	1 g/L	11.1064	32.1926	– –
			10 g/L	14.8686	43.0974	– –
			20 g/L	15.8892	46.0557	– –
		N3-trimethyl(2-oxiranyl)methanaminium chloride	1 g/L	40.1233	116.299	+
			10 g/L	30.9379	89.6752	–
			20 g/L	36.5012	105.8	+
		2,6-dichlorobenzamide	1µL	26.3153	76.2761	–
			1mL	28.2964	82.0186	–
			2mL	5.8734	17.0244	– –
Rhizina undulata	Saprotroph	Control	n/a	30
		2-diethylaminoethanol	1 g/L	36.6117	122.039	+
			10 g/L	34.9725	116.575	+
			20 g/L	37.6412	125.471	+
		N3-trimethyl(2-oxiranyl)methanaminium chloride	1 g/L	16.052	53.5066	– –
			10 g/L	25.4573	84.8576	–
			20 g/L	39.2804	130.935	+ +
		2,6-dichlorobenzamide	1µL	41.1494	137.165	+ +
			1mL	44.3478	147.826	+ +
			2mL	18.2409	60.8029	– –
Schizophyllum commune	Saprotroph	Control	n/a	33.4
		2-diethylaminoethanol	1 g/L	30.6475	91.7591	–
			10 g/L	6.07546	18.19	– –
			20 g/L	9.27833	27.7794	– –
		N3-trimethyl(2-oxiranyl)methanaminium chloride	1 g/L	36.5528	109.44	+
			10 g/L	65.3687	195.715	+ +
			20 g/L	38.3344	114.774	+
		2,6-dichlorobenzamide	1µL	38.5847	115.523	+
			1mL	33.2198	99.4606	0
			2mL	3.7834	11.3275	– –
Sparassis crispa	Saprotroph	Control	n/a	12
		2-diethylaminoethanol	1 g/L	0.0501044	0.417537	– –
			10 g/L	0.992067	8.26722	– –
			20 g/L	2.20459	18.3716	– –
		N3-trimethyl(2-oxiranyl)methanaminium chloride	1 g/L	9.42965	78.5804	–
			10 g/L	4.92025	41.0021	– –
			20 g/L	15.9332	132.777	+ +
		2,6-dichlorobenzamide	1µL	4.8	40	– –
			1mL	1.79374	14.9478	– –
			2mL	0.982046	8.18372	– –
