# Supplementary material for: Survival and growth of saprotrophic and mycorrhizal fungi in recalcitrant amine, amide and ammonium containing media
Source: PLoS One. 2021 Sep 1;16(9):e0244910. doi: 10.1371/journal.pone.0244910 (PMC8409640; doi:10.1371/journal.pone.0244910)
Supplement: S3 Table — For the screening experiment differences in the average biomass for 48 fungal isolates grown in control treatment with nutrient solution and three amine treatments was tested using a general linear model and Tukey method, here reporting the interaction term species and compounds. (XLSX) [file pone.0244910.s007.xlsx]

## Sheet: S3 Table
S3 Table. Pairwise comparisons between species and compounds.
Biomass production by 48 fungal isolates grown for three weeks in liquid culture in the presence of three individual recalcitrant N-containing compounds (2-diethylaminoethanol [2-diet], N3-Trimethyl(2-oxiranyl)methanaminium chloride [Gly] and 2,6-dichlorobenzamide [BAM]) at three different concentrations (not shown here).
Pairwise comparisons were done using Tukey method and 95% confidence.
Species*Treatment	N	Mean	Grouping
Ganoderma applanatum Control	1	54.969	A	B	C	D	E	F
Hygrophorus camarophyllus Gly	3	50.1387	A
Hygrophorus camarophyllus 2-diet	3	49.7086	A	B
Schizophyllum commune Gly	3	49.1199	A	B
Hygrophorus camarophyllus BAM	3	48.3213	A	B	C	D
Ganoderma applanatum Gly	3	48.1649	A	B	C
Piceirhiza bicolorata ARON3666.S Gly	3	48.1385	A	B	C
Cortinarius glaucopus Control	1	45.8429	A	B	C	D	E	F	G	H	I	J	K	L
Hygrophorus camarophyllus Control	1	44.9333	A	B	C	D	E	F	G	H	I	J	K	L
Pisolithus arhizus Gly	3	44.1031	A	B	C	D	E
Suillus bovinus Control	1	43.427	A	B	C	D	E	F	G	H	I	J	K	L
Pisolithus arhizus Control	1	43.2232	A	B	C	D	E	F	G	H	I	J	K	L
Lenzites betulina Control	1	42.8521	A	B	C	D	E	F	G	H	I	J	K	L
Piceirhiza bicolorata G8 Gly	3	41.4349	A	B	C	D	E	F	G
Piceirhiza bicolorata G8 Control	1	41.2054	A	B	C	D	E	F	G	H	I	J	K	L
Piceirhiza bicolorata ARON3666.S Control	1	40.2915	A	B	C	D	E	F	G	H	I	J	K	L
Rhizina undulata BAM	3	37.7539	A	B	C	D	E	F	G	H
Suillus variegatus Macaulay-isolate Control	1	36.5665	A	B	C	D	E	F	G	H	I	J	K	L
Phlebia centrifuga Gly	3	35.9319	A	B	C	D	E	F	G	H	I
Mycena epipterygia Gly	3	35.5683	A	B	C	D	E	F	G	H	I
Rhizopogon roseolus Gly	3	35.3471	A	B	C	D	E	F	G	H	I	J
Suillus variegatus 1st Sept 04 Gly	3	35.0008	A	B	C	D	E	F	G	H	I	J	K
Laccaria laccata Sk33 Control	1	34.6987	A	B	C	D	E	F	G	H	I	J	K	L
Phlebia centrifuga Control	1	34.3671	A	B	C	D	E	F	G	H	I	J	K	L
Rhizina undulata 2-diet	3	34.2143	A	B	C	D	E	F	G	H	I	J	K	L
Rhizopogon roseolus Control	1	34.0146	A	B	C	D	E	F	G	H	I	J	K	L
Rhizina undulata Control	1	33.7499	A	B	C	D	E	F	G	H	I	J	K	L
Lycoperdon pyriforme Gly	3	33.0345	A	B	C	D	E	F	G	H	I	J	K	L
Laetiporus sulphureus Gly	3	32.7193	A	B	C	D	E	F	G	H	I	J	K	L
Suillus variegatus 1st Sept 04 BAM	3	32.7055	A	B	C	D	E	F	G	H	I	J	K	L
Laccaria laccata Sk33 Gly	3	32.1304	A	B	C	D	E	F	G	H	I	J	K	L
Piceirhiza bicolorata ARON3666.S BAM	3	31.9371	A	B	C	D	E	F	G	H	I	J	K	L
Paxillus involutus Control	1	31.5678	A	B	C	D	E	F	G	H	I	J	K	L
Hebeloma sp.1 Control	1	31.2528	A	B	C	D	E	F	G	H	I	J	K	L
Piceirhiza bicolorata ARON3666.S 2-diet	3	29.8671	A	B	C	D	E	F	G	H	I	J	K	L
Phanerochaete sordida Gly	3	29.5705	A	B	C	D	E	F	G	H	I	J	K	L
Lenzites betulina BAM	2	29.5377	A	B	C	D	E	F	G	H	I	J	K	L
Schizophyllum commune Control	1	29.3532	A	B	C	D	E	F	G	H	I	J	K	L
Piceirhiza bicolorata G8 BAM	3	29.1116	A	B	C	D	E	F	G	H	I	J	K	L
Lenzites betulina Gly	3	29.1085	A	B	C	D	E	F	G	H	I	J	K	L
Suillus variegatus Macaulay-isolate Gly	3	29.0281	A	B	C	D	E	F	G	H	I	J	K	L
Suillus variegatus 1st Sept 04 Control	1	28.5705	A	B	C	D	E	F	G	H	I	J	K	L
Rhizopogon roseolus BAM	3	28.5662	A	B	C	D	E	F	G	H	I	J	K	L
Hypholoma sp. Control	1	28.336	A	B	C	D	E	F	G	H	I	J	K	L
Cenococcum geophilum Ve-95-12 Control	1	28.0998	A	B	C	D	E	F	G	H	I	J	K	L
Ganoderma applanatum BAM	3	27.6087	A	B	C	D	E	F	G	H	I	J	K	L
Hypholoma fasciculare olrim355 Gly	3	27.5405	A	B	C	D	E	F	G	H	I	J	K	L
Hypholoma fasciculare isolate 2 Control	1	26.8355	A	B	C	D	E	F	G	H	I	J	K	L
Rhizoscyphus ericae 2-diet	3	26.7091	A	B	C	D	E	F	G	H	I	J	K	L
Hypholoma fasciculare isolate 2 Gly	3	26.4718	A	B	C	D	E	F	G	H	I	J	K	L
Laccaria laccata Sk33 BAM	3	25.7277	A	B	C	D	E	F	G	H	I	J	K	L
Phanerochaete sordida Control	1	25.4973	A	B	C	D	E	F	G	H	I	J	K	L
Rhizina undulata Gly	3	24.7357	A	B	C	D	E	F	G	H	I	J	K	L
Cortinarius glaucopus Gly	3	24.2389	A	B	C	D	E	F	G	H	I	J	K	L
Amanita muscaria Control	1	23.665	A	B	C	D	E	F	G	H	I	J	K	L
Laccaria laccata Sk33 2-diet	3	23.565	A	B	C	D	E	F	G	H	I	J	K	L
Cenococcum geophilum (18/12) Control	1	23.3469	A	B	C	D	E	F	G	H	I	J	K	L
Piceirhiza bicolorata G8 2-diet	3	22.7336	A	B	C	D	E	F	G	H	I	J	K	L
Hypholoma fasciculare olrim355 Control	1	22.5625	A	B	C	D	E	F	G	H	I	J	K	L
Hypholoma sp. Gly	3	22.0687	A	B	C	D	E	F	G	H	I	J	K	L
Suillus bovinus Gly	3	22.0629	A	B	C	D	E	F	G	H	I	J	K	L
Laccaria bicolor Control	1	22.0376	A	B	C	D	E	F	G	H	I	J	K	L
Suillus bovinus BAM	3	21.9361	A	B	C	D	E	F	G	H	I	J	K	L
Mycena epipterygia 2-diet	3	21.8578	A	B	C	D	E	F	G	H	I	J	K	L
Schizophyllum commune BAM	3	21.7701	A	B	C	D	E	F	G	H	I	J	K	L
Paxillus involutus Gly	3	21.5099	A	B	C	D	E	F	G	H	I	J	K	L
Fomes fomentarius Control	1	21.3842	A	B	C	D	E	F	G	H	I	J	K	L
Amanita muscaria Gly	3	20.2881	A	B	C	D	E	F	G	H	I	J	K	L
Paxillus involutus BAM	3	20.2516	A	B	C	D	E	F	G	H	I	J	K	L
Rhizoscyphus ericae Gly	3	20.1424	A	B	C	D	E	F	G	H	I	J	K	L
Phlebia centrifuga BAM	3	20.0492	A	B	C	D	E	F	G	H	I	J	K	L
Suillus luteus Control	1	19.8376	A	B	C	D	E	F	G	H	I	J	K	L
Mycena galopus Control	1	19.3443	A	B	C	D	E	F	G	H	I	J	K	L
Laccaria bicolor Gly	3	19.1385		B	C	D	E	F	G	H	I	J	K	L
Pisolithus arhizus BAM	3	18.5008	A	B	C	D	E	F	G	H	I	J	K	L
Laetiporus sulphureus Control	1	18.4317	A	B	C	D	E	F	G	H	I	J	K	L
Laetiporus sulphureus 2-diet	3	18.1794			C	D	E	F	G	H	I	J	K	L
Lactarius controversus Control	1	17.7763	A	B	C	D	E	F	G	H	I	J	K	L
Schizophyllum commune 2-diet	3	17.7017			C	D	E	F	G	H	I	J	K	L
Cenococcum geophilum Ve-95-12 BAM	3	17.4274			C	D	E	F	G	H	I	J	K	L
Suillus variegatus Macaulay-isolate BAM	3	17.0977			C	D	E	F	G	H	I	J	K	L
Cenococcum geophilum Ve-95-12 Gly	3	16.751				D	E	F	G	H	I	J	K	L
Entoloma sp. Control	1	16.7085	A	B	C	D	E	F	G	H	I	J	K	L
Cenococcum geophilum (18/12) BAM	3	16.3119				D	E	F	G	H	I	J	K	L
Hypholoma fasciculare olrim355 2-diet	3	16.3021					E	F	G	H	I	J	K	L
Lycoperdon pyriforme Control	1	16.2405	A	B	C	D	E	F	G	H	I	J	K	L
Rhizopogon roseolus 2-diet	3	16.1751					E	F	G	H	I	J	K	L
Hebeloma sp.1 BAM	3	16.0477				D	E	F	G	H	I	J	K	L
Mycena galopus Gly	3	14.8224					E	F	G	H	I	J	K	L
Armillaria mellea Control	1	14.562	A	B	C	D	E	F	G	H	I	J	K	L
Armillaria mellea Gly	3	14.5088					E	F	G	H	I	J	K	L
Pisolithus arhizus 2-diet	3	14.4264						F	G	H	I	J	K	L
Mycena epipterygia Control	1	14.048	A	B	C	D	E	F	G	H	I	J	K	L
Phlebia centrifuga 2-diet	3	14.0325					E	F	G	H	I	J	K	L
Cenococcum geophilum (18/12) Gly	3	14.0319					E	F	G	H	I	J	K	L
Sparassis crispa Control	1	13.4545	A	B	C	D	E	F	G	H	I	J	K	L
Cortinarius glaucopus BAM	3	13.1446					E	F	G	H	I	J	K	L
Mycena epipterygia BAM	3	13.0412					E	F	G	H	I	J	K	L
Hebeloma sp.1 2-diet	3	12.614						F	G	H	I	J	K	L
Armillaria mellea Gly	3	12.4719						F	G	H	I	J	K	L
Amanita muscaria BAM	3	12.3221						F	G	H	I	J	K	L
Lactarius controversus Gly	3	12.312						F	G	H	I	J	K	L
Armillaria mellea Control	1	11.8385	A	B	C	D	E	F	G	H	I	J	K	L
Laetiporus sulphureus BAM	3	11.8288						F	G	H	I	J	K	L
Leccinum scabrum Control	1	11.6011	A	B	C	D	E	F	G	H	I	J	K	L
Hypholoma fasciculare isolate 2 BAM	3	11.3186						F	G	H	I	J	K	L
Piloderma croceum Control	1	11.1785	A	B	C	D	E	F	G	H	I	J	K	L
Fomitopsis pinicola Gly	3	11.1062							G	H	I	J	K	L
Fomes fomentarius BAM	3	10.8405							G	H	I	J	K	L
Phanerochaete sordida 2-diet	3	10.7368							G	H	I	J	K	L
Laccaria bicolor 2-diet	3	10.6452								H	I	J	K	L
Piloderma byssinum Control	1	10.4937	A	B	C	D	E	F	G	H	I	J	K	L
Suillus luteus Gly	3	10.4873								H	I	J	K	L
Leccinum scabrum Gly	3	10.2659								H	I	J	K	L
Coprinus comatus Gly	3	10.0246								H	I	J	K	L
Lactarius controversus 2-diet	3	10.0078								H	I	J	K	L
Amanita citrina Gly	3	9.9658								H	I	J	K	L
Lactarius controversus BAM	3	9.9618							G	H	I	J	K	L
Thelephora sp. Gly	3	9.8884								H	I	J	K	L
Hypholoma sp. 2-diet	3	9.4994								H	I	J	K	L
Thelephora sp. Control	1	9.4069	A	B	C	D	E	F	G	H	I	J	K	L
Mycena galopus BAM	3	9.385								H	I	J	K	L
Sparassis crispa Gly	3	9.2433								H	I	J	K	L
Coprinus comatus Control	1	9.1864	A	B	C	D	E	F	G	H	I	J	K	L
Hebeloma sp.1 Gly	3	9.1724								H	I	J	K	L
Suillus variegatus Macaulay-isolate 2-diet	3	9.1352								H	I	J	K	L
Hypholoma fasciculare olrim355 BAM	3	9.039								H	I	J	K	L
Phanerochaete sordida BAM	3	9.0125								H	I	J	K	L
Suillus bovinus 2-diet	3	8.9381								H	I	J	K	L
Piloderma croceum Gly	3	8.7701								H	I	J	K	L
Suillus variegatus 1st Sept 04 2-diet	3	8.6312								H	I	J	K	L
Ganoderma applanatum 2-diet	3	8.3988								H	I	J	K	L
Cenococcum geophilum Ve-95-12 2-diet	3	8.3127								H	I	J	K	L
Laccaria bicolor BAM	3	8.1707								H	I	J	K	L
Entoloma sp. Gly	3	8.1386								H	I	J	K	L
Entoloma sp. BAM	3	7.8382								H	I	J	K	L
Paxillus involutus 2-diet	3	7.3363								H	I	J	K	L
Amanita citrina Control	1	7.2159	A	B	C	D	E	F	G	H	I	J	K	L
Piloderma byssinum Gly	3	7.191								H	I	J	K	L
Hypholoma fasciculare isolate 2 2-diet	3	6.4853								H	I	J	K	L
Lycoperdon pyriforme BAM	3	6.4587								H	I	J	K	L
Cenococcum geophilum (18/12) 2-diet	3	6.393								H	I	J	K	L
Tricholoma pessundatum 2-diet	3	6.1946								H	I	J	K	L
Hypholoma sp. BAM	3	6.1045								H	I	J	K	L
Lenzites betulina 2-diet	3	6.013									I	J	K	L
Laccaria laccata AT2001038 Gly	3	5.8207									I	J	K	L
Agaricus arvensis Gly	3	5.7581									I	J	K	L
Rhizoscyphus ericae BAM	3	5.6374								H	I	J	K	L
Agaricus arvensis Control	1	5.4952			C	D	E	F	G	H	I	J	K	L
Amanita muscaria 2-diet	3	5.3885									I	J	K	L
Fistulina hepatica Control	1	5.3851			C	D	E	F	G	H	I	J	K	L
Fistulina hepatica Gly	3	5.2153									I	J	K	L
Armillaria mellea BAM	3	4.9424									I	J	K	L
Laccaria laccata AT2001038 Control	1	4.6677				D	E	F	G	H	I	J	K	L
Lycoperdon pyriforme 2-diet	3	4.6238										J	K	L
Cortinarius glaucopus 2-diet	3	4.5914										J	K	L
Fomitopsis pinicola BAM	2	4.4578								H	I	J	K	L
Mycena galopus 2-diet	3	4.3756											K	L
Thelephora sp. BAM	3	4.3094									I	J	K	L
Piloderma croceum BAM	3	4.1357										J	K	L
Fomes fomentarius Gly	3	3.9237												L
Piloderma byssinum BAM	3	3.8903										J	K	L
Sparassis crispa BAM	3	3.7566										J	K	L
Laccaria laccata AT2001038 BAM	3	3.6422											K	L
Coprinus comatus 2-diet	3	3.5965												L
Leccinum scabrum BAM	3	3.3613											K	L
Rhizoscyphus ericae Control	1	3.2524					E	F	G	H	I	J	K	L
Suillus luteus BAM	3	3.0991												L
Fomitopsis pinicola Control	1	3.0957					E	F	G	H	I	J	K	L
Agaricus arvensis BAM	3	2.9504												L
Fistulina hepatica BAM	3	2.9239												L
Fomitopsis pinicola 2-diet	3	2.819
Leccinum scabrum 2-diet	3	2.7422
Coprinus comatus BAM	3	2.7041												L
Tricholoma pessundatum Gly	3	2.0997
Amanita citrina BAM	3	1.9563
Armillaria mellea 2-diet	3	1.8548
Armillaria mellea 2-diet	3	1.4604
Entoloma sp. 2-diet	3	1.2165
Suillus luteus 2-diet	3	1.1185
Fomes fomentarius 2-diet	3	1.0887
Armillaria mellea BAM	3	0.8991
Tricholoma pessundatum Control	1	0.8778							G	H	I	J	K	L
Thelephora sp. 2-diet	3	0.6711
Laccaria laccata AT2001038 2-diet	3	0.4099
Piloderma croceum 2-diet	3	0.3762
Sparassis crispa 2-diet	3	0.2312
Agaricus arvensis 2-diet	3	0.0864
Piloderma byssinum 2-diet	3	0.0268
Fistulina hepatica 2-diet	3	-0.2792
Amanita citrina 2-diet	3	-0.5004
Tricholoma pessundatum BAM	3	-4.3471
Species*Treatment			Grouping
Ganoderma applanatum Control
Hygrophorus camarophyllus Gly
Hygrophorus camarophyllus 2-diet
Schizophyllum commune Gly
Hygrophorus camarophyllus BAM
Ganoderma applanatum Gly
Piceirhiza bicolorata ARON3666.S Gly
Cortinarius glaucopus Control			M	N			Q
Hygrophorus camarophyllus Control			M	N	O	P	Q
Pisolithus arhizus Gly							Q
Suillus bovinus Control			M	N	O	P	Q	R	S	T	U
Pisolithus arhizus Control			M	N	O	P	Q	R	S	T	U
Lenzites betulina Control			M	N	O	P	Q	R	S	T	U	V
Piceirhiza bicolorata G8 Gly							Q
Piceirhiza bicolorata G8 Control			M	N	O	P	Q	R	S	T	U	V
Piceirhiza bicolorata ARON3666.S Control			M	N	O	P	Q	R	S	T	U	V
Rhizina undulata BAM							Q
Suillus variegatus Macaulay-isolate Control			M	N	O	P	Q	R	S	T	U	V	W
Phlebia centrifuga Gly							Q
Mycena epipterygia Gly				N			Q
Rhizopogon roseolus Gly				N			Q
Suillus variegatus 1st Sept 04 Gly				N			Q
Laccaria laccata Sk33 Control			M	N	O	P	Q	R	S	T	U	V	W
Phlebia centrifuga Control			M	N	O	P	Q	R	S	T	U	V	W
Rhizina undulata 2-diet				N			Q
Rhizopogon roseolus Control			M	N	O	P	Q	R	S	T	U	V	W
Rhizina undulata Control			M	N	O	P	Q	R	S	T	U	V	W
Lycoperdon pyriforme Gly			M	N			Q
Laetiporus sulphureus Gly			M	N	O		Q
Suillus variegatus 1st Sept 04 BAM			M	N	O	P	Q	R	S
Laccaria laccata Sk33 Gly			M	N	O	P	Q	R
Piceirhiza bicolorata ARON3666.S BAM			M	N	O	P	Q	R	S	T
Paxillus involutus Control			M	N	O	P	Q	R	S	T	U	V	W
Hebeloma sp.1 Control			M	N	O	P	Q	R	S	T	U	V	W
Piceirhiza bicolorata ARON3666.S 2-diet			M	N	O	P	Q	R	S	T	U	V
Phanerochaete sordida Gly			M	N	O	P	Q	R	S	T	U	V
Lenzites betulina BAM			M	N	O	P	Q	R	S	T	U	V	W
Schizophyllum commune Control			M	N	O	P	Q	R	S	T	U	V	W
Piceirhiza bicolorata G8 BAM			M	N	O	P	Q	R	S	T	U	V
Lenzites betulina Gly			M	N	O	P	Q	R	S	T	U	V
Suillus variegatus Macaulay-isolate Gly			M	N	O	P	Q	R	S	T	U	V
Suillus variegatus 1st Sept 04 Control			M	N	O	P	Q	R	S	T	U	V	W
Rhizopogon roseolus BAM			M	N	O	P	Q	R	S	T	U	V
Hypholoma sp. Control			M	N	O	P	Q	R	S	T	U	V	W
Cenococcum geophilum Ve-95-12 Control			M	N	O	P	Q	R	S	T	U	V	W
Ganoderma applanatum BAM			M	N	O	P	Q	R	S	T	U	V	W
Hypholoma fasciculare olrim355 Gly			M	N	O	P	Q	R	S	T	U	V
Hypholoma fasciculare isolate 2 Control			M	N	O	P	Q	R	S	T	U	V	W
Rhizoscyphus ericae 2-diet			M	N	O	P	Q	R	S	T	U	V	W
Hypholoma fasciculare isolate 2 Gly			M	N	O	P	Q	R	S	T	U	V	W
Laccaria laccata Sk33 BAM			M	N	O	P	Q	R	S	T	U	V	W
Phanerochaete sordida Control			M	N	O	P	Q	R	S	T	U	V	W
Rhizina undulata Gly			M	N	O	P	Q	R	S	T	U	V	W
Cortinarius glaucopus Gly			M	N	O	P	Q	R	S	T	U	V	W
Amanita muscaria Control			M	N	O	P	Q	R	S	T	U	V	W
Laccaria laccata Sk33 2-diet			M	N	O	P	Q	R	S	T	U	V	W
Cenococcum geophilum (18/12) Control			M	N	O	P	Q	R	S	T	U	V	W
Piceirhiza bicolorata G8 2-diet			M	N	O	P	Q	R	S	T	U	V	W
Hypholoma fasciculare olrim355 Control			M	N	O	P	Q	R	S	T	U	V	W
Hypholoma sp. Gly			M	N	O	P	Q	R	S	T	U	V	W
Suillus bovinus Gly			M	N	O	P	Q	R	S	T	U	V	W
Laccaria bicolor Control			M	N	O	P	Q	R	S	T	U	V	W
Suillus bovinus BAM			M	N	O	P	Q	R	S	T	U	V	W
Mycena epipterygia 2-diet			M	N	O	P	Q	R	S	T	U	V	W
Schizophyllum commune BAM			M	N	O	P	Q	R	S	T	U	V	W
Paxillus involutus Gly			M	N	O	P	Q	R	S	T	U	V	W
Fomes fomentarius Control			M	N	O	P	Q	R	S	T	U	V	W
Amanita muscaria Gly			M	N	O	P	Q	R	S	T	U	V	W
Paxillus involutus BAM			M	N	O	P	Q	R	S	T	U	V	W
Rhizoscyphus ericae Gly			M	N	O	P	Q	R	S	T	U	V	W
Phlebia centrifuga BAM			M	N	O	P	Q	R	S	T	U	V	W
Suillus luteus Control			M	N	O	P	Q	R	S	T	U	V	W
Mycena galopus Control			M	N	O	P	Q	R	S	T	U	V	W
Laccaria bicolor Gly			M	N	O	P	Q	R	S	T	U	V	W
Pisolithus arhizus BAM			M	N	O	P	Q	R	S	T	U	V	W
Laetiporus sulphureus Control			M	N	O	P	Q	R	S	T	U	V	W
Laetiporus sulphureus 2-diet			M	N	O	P	Q	R	S	T	U	V	W
Lactarius controversus Control			M	N	O	P	Q	R	S	T	U	V	W
Schizophyllum commune 2-diet			M	N	O	P	Q	R	S	T	U	V	W
Cenococcum geophilum Ve-95-12 BAM			M	N	O	P	Q	R	S	T	U	V	W
Suillus variegatus Macaulay-isolate BAM			M	N	O	P	Q	R	S	T	U	V	W
Cenococcum geophilum Ve-95-12 Gly			M	N	O	P	Q	R	S	T	U	V	W
Entoloma sp. Control			M	N	O	P	Q	R	S	T	U	V	W
Cenococcum geophilum (18/12) BAM			M	N	O	P	Q	R	S	T	U	V	W
Hypholoma fasciculare olrim355 2-diet			M	N	O	P	Q	R	S	T	U	V	W
Lycoperdon pyriforme Control			M	N	O	P	Q	R	S	T	U	V	W
Rhizopogon roseolus 2-diet			M	N	O	P	Q	R	S	T	U	V	W
Hebeloma sp.1 BAM			M	N	O	P	Q	R	S	T	U	V	W
Mycena galopus Gly			M	N	O	P	Q	R	S	T	U	V	W
Armillaria mellea Control			M	N	O	P	Q	R	S	T	U	V	W
Armillaria mellea Gly			M	N	O	P	Q	R	S	T	U	V	W
Pisolithus arhizus 2-diet			M	N	O	P		R	S	T	U	V	W
Mycena epipterygia Control			M	N	O	P	Q	R	S	T	U	V	W
Phlebia centrifuga 2-diet			M	N	O	P	Q	R	S	T	U	V	W
Cenococcum geophilum (18/12) Gly			M	N	O	P	Q	R	S	T	U	V	W
Sparassis crispa Control			M	N	O	P	Q	R	S	T	U	V	W
Cortinarius glaucopus BAM			M	N	O	P	Q	R	S	T	U	V	W
Mycena epipterygia BAM			M	N	O	P	Q	R	S	T	U	V	W
Hebeloma sp.1 2-diet			M	N	O	P		R	S	T	U	V	W
Armillaria mellea Gly			M	N	O	P		R	S	T	U	V	W
Amanita muscaria BAM			M	N	O	P		R	S	T	U	V	W
Lactarius controversus Gly			M	N	O	P		R	S	T	U	V	W
Armillaria mellea Control			M	N	O	P	Q	R	S	T	U	V	W
Laetiporus sulphureus BAM			M	N	O	P		R	S	T	U	V	W
Leccinum scabrum Control			M	N	O	P	Q	R	S	T	U	V	W
Hypholoma fasciculare isolate 2 BAM			M	N	O	P		R	S	T	U	V	W
Piloderma croceum Control			M	N	O	P	Q	R	S	T	U	V	W
Fomitopsis pinicola Gly			M	N	O	P		R	S	T	U	V	W
Fomes fomentarius BAM			M	N	O	P		R	S	T	U	V	W
Phanerochaete sordida 2-diet			M	N	O	P		R	S	T	U	V	W
Laccaria bicolor 2-diet			M	N	O	P		R	S	T	U	V	W
Piloderma byssinum Control			M	N	O	P	Q	R	S	T	U	V	W
Suillus luteus Gly			M	N	O	P		R	S	T	U	V	W
Leccinum scabrum Gly			M	N	O	P		R	S	T	U	V	W
Coprinus comatus Gly			M	N	O	P		R	S	T	U	V	W
Lactarius controversus 2-diet			M	N	O	P		R	S	T	U	V	W
Amanita citrina Gly			M	N	O	P		R	S	T	U	V	W
Lactarius controversus BAM			M	N	O	P		R	S	T	U	V	W
Thelephora sp. Gly			M	N	O	P		R	S	T	U	V	W
Hypholoma sp. 2-diet			M	N	O	P		R	S	T	U	V	W
Thelephora sp. Control			M	N	O	P	Q	R	S	T	U	V	W
Mycena galopus BAM			M	N	O	P		R	S	T	U	V	W
Sparassis crispa Gly			M	N	O	P		R	S	T	U	V	W
Coprinus comatus Control			M	N	O	P	Q	R	S	T	U	V	W
Hebeloma sp.1 Gly			M	N	O	P		R	S	T	U	V	W
Suillus variegatus Macaulay-isolate 2-diet			M	N	O	P		R	S	T	U	V	W
Hypholoma fasciculare olrim355 BAM			M	N	O	P		R	S	T	U	V	W
Phanerochaete sordida BAM			M	N	O	P		R	S	T	U	V	W
Suillus bovinus 2-diet			M	N	O	P		R	S	T	U	V	W
Piloderma croceum Gly			M	N	O	P		R	S	T	U	V	W
Suillus variegatus 1st Sept 04 2-diet			M	N	O	P		R	S	T	U	V	W
Ganoderma applanatum 2-diet			M	N	O	P		R	S	T	U	V	W
Cenococcum geophilum Ve-95-12 2-diet			M	N	O	P		R	S	T	U	V	W
Laccaria bicolor BAM			M	N	O	P		R	S	T	U	V	W
Entoloma sp. Gly			M	N	O	P		R	S	T	U	V	W
Entoloma sp. BAM			M	N	O	P		R	S	T	U	V	W
Paxillus involutus 2-diet			M	N	O	P		R	S	T	U	V	W
Amanita citrina Control			M	N	O	P	Q	R	S	T	U	V	W
Piloderma byssinum Gly			M	N	O	P		R	S	T	U	V	W
Hypholoma fasciculare isolate 2 2-diet			M	N	O	P		R	S	T	U	V	W
Lycoperdon pyriforme BAM			M	N	O	P		R	S	T	U	V	W
Cenococcum geophilum (18/12) 2-diet			M	N	O	P		R	S	T	U	V	W
Tricholoma pessundatum 2-diet			M	N	O	P		R	S	T	U	V	W
Hypholoma sp. BAM			M	N	O	P		R	S	T	U	V	W
Lenzites betulina 2-diet			M	N	O	P		R	S	T	U	V	W
Laccaria laccata AT2001038 Gly			M	N	O	P		R	S	T	U	V	W
Agaricus arvensis Gly			M	N	O	P		R	S	T	U	V	W
Rhizoscyphus ericae BAM			M	N	O	P		R	S	T	U	V	W
Agaricus arvensis Control			M	N	O	P	Q	R	S	T	U	V	W
Amanita muscaria 2-diet			M	N	O	P		R	S	T	U	V	W
Fistulina hepatica Control			M	N	O	P	Q	R	S	T	U	V	W
Fistulina hepatica Gly			M	N	O	P		R	S	T	U	V	W
Armillaria mellea BAM			M	N	O	P		R	S	T	U	V	W
Laccaria laccata AT2001038 Control			M	N	O	P	Q	R	S	T	U	V	W
Lycoperdon pyriforme 2-diet			M		O	P		R	S	T	U	V	W
Cortinarius glaucopus 2-diet			M		O	P		R	S	T	U	V	W
Fomitopsis pinicola BAM			M	N	O	P		R	S	T	U	V	W
Mycena galopus 2-diet			M		O	P		R	S	T	U	V	W
Thelephora sp. BAM			M	N	O	P		R	S	T	U	V	W
Piloderma croceum BAM			M	N	O	P		R	S	T	U	V	W
Fomes fomentarius Gly			M		O	P		R	S	T	U	V	W
Piloderma byssinum BAM			M		O	P		R	S	T	U	V	W
Sparassis crispa BAM			M		O	P		R	S	T	U	V	W
Laccaria laccata AT2001038 BAM			M		O	P		R	S	T	U	V	W
Coprinus comatus 2-diet			M		O	P		R	S	T	U	V	W
Leccinum scabrum BAM			M		O	P		R	S	T	U	V	W
Rhizoscyphus ericae Control			M	N	O	P	Q	R	S	T	U	V	W
Suillus luteus BAM			M		O	P		R	S	T	U	V	W
Fomitopsis pinicola Control			M	N	O	P	Q	R	S	T	U	V	W
Agaricus arvensis BAM			M		O	P		R	S	T	U	V	W
Fistulina hepatica BAM			M		O	P		R	S	T	U	V	W
Fomitopsis pinicola 2-diet			M		O	P		R	S	T	U	V	W
Leccinum scabrum 2-diet			M		O	P		R	S	T	U	V	W
Coprinus comatus BAM			M		O	P		R	S	T	U	V	W
Tricholoma pessundatum Gly					O	P		R	S	T	U	V	W
Amanita citrina BAM			M		O	P		R	S	T	U	V	W
Armillaria mellea 2-diet						P		R	S	T	U	V	W
Armillaria mellea 2-diet								R	S	T	U	V	W
Entoloma sp. 2-diet									S	T	U	V	W
Suillus luteus 2-diet									S	T	U	V	W
Fomes fomentarius 2-diet									S	T	U	V	W
Armillaria mellea BAM						P		R	S	T	U	V	W
Tricholoma pessundatum Control			M	N	O	P	Q	R	S	T	U	V	W
Thelephora sp. 2-diet										T	U	V	W
Laccaria laccata AT2001038 2-diet										T	U	V	W
Piloderma croceum 2-diet										T	U	V	W
Sparassis crispa 2-diet											U	V	W
Agaricus arvensis 2-diet											U	V	W
Piloderma byssinum 2-diet											U	V	W
Fistulina hepatica 2-diet												V	W
Amanita citrina 2-diet												V	W
Tricholoma pessundatum BAM													W
